# Supplementary material for: Heterotypic vaccination responses against SARS-CoV-2 Omicron BA.2
Source: Cell Discov. 2022 Jul 19;8:69. doi: 10.1038/s41421-022-00435-w (PMC9295082; doi:10.1038/s41421-022-00435-w)
Supplement: Supplementary file 2 — Supplementary Dataset S1 [file 41421_2022_435_MOESM2_ESM.xlsx]

## Sheet: ELISA_WT_Omicron_boosters
Batch 1 and 2, ELISA
BA.1 RBD	Day 35, batch 1													Day 35, batch 2									BA.1 RBD	Day 166, batch 1													Day 127, batch 2									BA.1 RBD	Day 180, batch 1
	PBS			WT x 2 (+ WT)					WT x 2 (+ BA.1)					PBS			WT x 2 (+ BA.1)							PBS			WT x 2 (+ WT)					WT x 2 (+ BA.1)					PBS			WT x 2 (+ BA.1)							PBS
Log10 dilution fold	1	2	3	4	5	6	7	8	9	10	11	12		13	14	15	16	17	18				Log10 dilution fold	1	2	3	4	5	6	7	8	9	10	11	12		13	14	15	16	17	18				Log10 dilution fold	1	2	3
2.69897	0.138	0.113	0.181	1.556	1.534	1.559	1.565	1.557	1.559	1.555	1.551	1.583		0.075	0.07	0.086	1.458	1.485	1.485				2.69897	0.103	0.123	0.239	1.357	1.444	1.573	1.514	1.558	1.565	1.567	1.525	1.556		1.267	0.187	1.317	0.964	0.11	0.731				2.69897	0.141	0.227	0.098
3.30103	0.07	0.071	0.147	1.56	1.208	1.57	1.563	1.558	1.566	1.567	1.558	1.56		0.067	0.065	0.072	1.399	1.44	1.467				3.30103	0.07	0.073	0.073	0.545	0.711	1.565	0.786	1.33	1.419	1.452	0.86	1.517		0.106	0.11	0.1	0.36	0.081	0.275				3.30103	0.074	0.077	0.073
3.90309	0.064	0.065	0.066	1.482	0.492	1.566	1.324	1.457	1.51	1.545	1.378	1.551		0.065	0.064	0.068	1.071	1.143	1.367				3.90309	0.065	0.067	0.061	0.191	0.225	1.406	0.249	0.554	0.611	0.731	0.276	1.043		0.108	0.096	0.09	0.142	0.094	0.134				3.90309	0.067	0.072	0.066
4.50515	0.061	0.062	0.061	0.819	0.159	1.49	0.538	0.774	0.923	1.177	0.574	1.323		0.062	0.061	0.062	0.478	0.482	0.943				4.50515	0.062	0.061	0.06	0.089	0.097	0.667	0.104	0.173	0.2	0.239	0.113	0.36		0.074	0.082	0.085	0.101	0.079	0.09				4.50515	0.063	0.062	0.063
5.10721	0.061	0.06	0.06	0.278	0.083	0.857	0.203	0.232	0.318	0.452	0.19	0.584		0.062	0.062	0.06	0.158	0.215	0.373				5.10721	0.06	0.061	0.057	0.074	0.072	0.219	0.071	0.084	0.09	0.101	0.073	0.13		0.065	0.073	0.093	0.099	0.064	0.068				5.10721	0.06	0.061	0.058
5.70927	0.059	0.058	0.059	0.115	0.064	0.297	0.099	0.104	0.127	0.165	0.101	0.197		0.065	0.066	0.061	0.077	0.101	0.135				5.70927	0.059	0.058	0.056	0.061	0.067	0.12	0.061	0.07	0.066	0.068	0.062	0.08		0.074	0.088	0.09	0.064	0.061	0.063				5.70927	0.058	0.057	0.057
6.31133	0.059	0.056	0.057	0.069	0.058	0.114	0.069	0.069	0.074	0.079	0.071	0.094		0.06	0.062	0.061	0.065	0.068	0.079				6.31133	0.058	0.056	0.055	0.057	0.06	0.1	0.06	0.058	0.058	0.06	0.056	0.063		0.083	0.075	0.062	0.062	0.061	0.062				6.31133	0.056	0.056	0.055
6.91339	0.06	0.057	0.06	0.061	0.057	0.071	0.059	0.06	0.06	0.063	0.061	0.066		0.06	0.06	0.06	0.064	0.07	0.076				6.91339	0.057	0.056	0.054	0.057	0.057	0.06	0.055	0.056	0.057	0.056	0.056	0.057		0.072	0.061	0.063	0.062	0.062	0.062				6.91339	0.057	0.057	0.059
BA.2 RBD	Day 35													Day 35, batch 2									BA.2 RBD	Day 166													Day 127, batch 2									BA.2 RBD	Day 180
	PBS			WT x 2 (+ WT)					WT x 2 (+ BA.1)					PBS			WT x 2 (+ BA.1)							PBS			WT x 2 (+ WT)					WT x 2 (+ BA.1)					PBS			WT x 2 (+ BA.1)							PBS
Log10 dilution fold	1	2	3	4	5	6	7	8	9	10	11	12		13	14	15	16	17	18				Log10 dilution fold	1	2	3	4	5	6	7	8	9	10	11	12		13	14	15	16	17	18				Log10 dilution fold	1	2	3
2.69897	0.15	0.296	0.252	1.527	1.51	1.514	1.532	1.523	1.525	1.528	1.522	1.518		0.11	0.077	0.174	1.462	1.465	1.47				2.69897	0.399	0.143	0.106	1.441	1.403	1.525	1.529	1.534	1.536	1.549	1.539	1.54		0.209	0.329	0.439	0.954	0.2	0.812				2.69897	0.661	0.213	0.116
3.30103	0.082	0.097	0.099	1.543	1.107	1.537	1.55	1.54	1.541	1.545	1.546	1.539		0.07	0.063	0.088	1.434	1.47	1.468				3.30103	0.157	0.089	0.079	0.8	0.742	1.545	1.101	1.533	1.544	1.509	1.321	1.555		0.117	0.139	0.129	0.428	0.105	0.322				3.30103	0.227	0.098	0.08
3.90309	0.072	0.08	0.077	1.528	0.451	1.554	1.508	1.547	1.544	1.54	1.523	1.55		0.066	0.062	0.07	1.245	1.372	1.384				3.90309	0.095	0.078	0.07	0.284	0.256	1.214	0.42	1.177	1.223	0.963	0.553	1.45		0.097	0.127	0.119	0.179	0.08	0.149				3.90309	0.12	0.077	0.078
4.50515	0.068	0.071	0.075	1.11	0.172	1.431	0.915	1.405	1.397	1.325	1.062	1.514		0.062	0.06	0.063	0.583	0.937	1.019				4.50515	0.074	0.071	0.067	0.124	0.112	0.454	0.151	0.41	0.441	0.307	0.182	0.653		0.079	0.097	0.096	0.089	0.07	0.09				4.50515	0.078	0.072	0.075
5.10721	0.065	0.066	0.066	0.426	0.092	0.713	0.364	0.654	0.687	0.576	0.378	0.958		0.061	0.061	0.06	0.198	0.346	0.44				5.10721	0.067	0.066	0.065	0.078	0.077	0.164	0.085	0.152	0.158	0.129	0.094	0.235		0.078	0.082	0.087	0.078	0.063	0.073				5.10721	0.069	0.067	0.066
5.70927	0.063	0.065	0.069	0.157	0.069	0.244	0.144	0.226	0.233	0.206	0.155	0.344		0.061	0.059	0.059	0.094	0.135	0.158				5.70927	0.065	0.063	0.063	0.065	0.066	0.087	0.068	0.084	0.086	0.079	0.071	0.116		0.08	0.075	0.081	0.066	0.061	0.067				5.70927	0.073	0.065	0.064
6.31133	0.063	0.062	0.062	0.084	0.063	0.109	0.087	0.106	0.106	0.097	0.087	0.136		0.059	0.058	0.059	0.065	0.073	0.082				6.31133	0.062	0.061	0.06	0.061	0.062	0.068	0.061	0.065	0.067	0.064	0.064	0.074		0.078	0.072	0.086	0.083	0.064	0.062				6.31133	0.061	0.061	0.06
6.91339	0.061	0.065	0.064	0.071	0.069	0.083	0.072	0.074	0.075	0.074	0.071	0.083		0.062	0.059	0.06	0.062	0.066	0.132				6.91339	0.066	0.06	0.062	0.064	0.062	0.065	0.065	0.063	0.065	0.065	0.064	0.068		0.08	0.075	0.077	0.067	0.062	0.062				6.91339	0.068	0.061	0.064
Batch 1 and 2, ELISA	Day 35, 2 weeks post boost																							>4 months since vacciation																							Two weeks post booster
BA.1 ECD	Day 35, batch 1													Day 35, batch 2									BA.1 ECD	Day 166, batch 1													Day 127, batch 2									BA.1 ECD	Day 180, batch 1
	PBS			WT x 2 (+ WT)					WT x 2 (+ BA.1)					PBS			WT x 2 (+ BA.1)							PBS			WT x 2 (+ WT)					WT x 2 (+ BA.1)					PBS			WT x 2 (+ BA.1)							PBS
Log10 dilution fold	1	2	3	4	5	6	7	8	9	10	11	12		13	14	15	16	17	18				Log10 dilution fold	1	2	3	4	5	6	7	8	9	10	11	12		13	14	15	16	17	18				Log10 dilution fold	1	2	3
2.69897	0.105	0.24	0.151	1.537	1.538	1.543	1.547	1.542	1.543	1.533	1.557	1.57		0.07	0.076	0.136	1.536	1.543	1.551				2.69897	0.2	1.408	0.114	1.542	1.541	1.544	1.541	1.543	1.552	1.545	1.556	1.57		0.463	0.107	0.107	1.495	0.404	1.508				2.69897	1.253	0.121	0.115
3.30103	0.076	0.104	0.095	1.548	1.544	1.553	1.555	1.548	1.547	1.548	1.553	1.562		0.07	0.062	0.07	1.55	1.546	1.546				3.30103	0.1	0.102	0.072	1.514	1.548	1.551	1.51	1.55	1.547	1.546	1.549	1.576		0.081	0.073	0.075	0.863	0.13	0.931				3.30103	0.087	0.087	0.077
3.90309	0.072	0.084	0.076	1.545	1.547	1.551	1.547	1.551	1.553	1.549	1.562	1.552		0.064	0.059	0.06	1.546	1.548	1.558				3.90309	0.07	0.072	0.064	1.042	1.545	1.538	0.987	1.56	1.529	1.524	1.421	1.566		0.063	0.062	0.062	0.289	0.076	0.307				3.90309	0.072	0.071	0.065
4.50515	0.067	0.071	0.07	1.461	1.484	1.461	1.303	1.551	1.475	1.531	1.512	1.516		0.085	0.06	0.058	1.438	1.553	1.542				4.50515	0.065	0.065	0.061	0.366	1.4	1.149	0.345	1.5	1.142	1.067	0.634	1.327		0.059	0.059	0.059	0.109	0.062	0.118				4.50515	0.067	0.065	0.061
5.10721	0.066	0.068	0.07	0.816	0.87	0.748	0.553	1.454	0.875	1.184	1.007	0.999		0.065	0.059	0.058	0.703	1.493	1.171				5.10721	0.061	0.06	0.061	0.125	0.581	0.348	0.12	0.794	0.362	0.344	0.193	0.475		0.059	0.058	0.058	0.069	0.06	0.074				5.10721	0.082	0.091	0.06
5.70927	0.063	0.064	0.062	0.272	0.281	0.249	0.187	0.738	0.281	0.463	0.341	0.347		0.068	0.059	0.057	0.231	0.882	0.453				5.70927	0.059	0.06	0.063	0.082	0.203	0.13	0.074	0.281	0.147	0.135	0.093	0.169		0.057	0.058	0.058	0.065	0.065	0.062				5.70927	0.081	0.074	0.057
6.31133	0.063	0.06	0.058	0.104	0.113	0.107	0.088	0.238	0.114	0.148	0.114	0.119		0.066	0.059	0.06	0.094	0.272	0.156				6.31133	0.059	0.058	0.057	0.06	0.1	0.077	0.061	0.116	0.076	0.076	0.066	0.086		0.064	0.063	0.057	0.063	0.058	0.059				6.31133	0.06	0.058	0.056
6.91339	0.059	0.059	0.057	0.069	0.074	0.074	0.082	0.115	0.075	0.088	0.079	0.078		0.061	0.06	0.059	0.066	0.114	0.106				6.91339	0.058	0.06	0.057	0.058	0.067	0.062	0.071	0.072	0.066	0.063	0.062	0.067		0.062	0.06	0.062	0.06	0.058	0.064				6.91339	0.058	0.057	0.057
BA.2 ECD	Day 35													Day 35, batch 2									BA.2 ECD	Day 166													Day 127, batch 2									BA.2 ECD	Day 180
	PBS			WT x 2 (+ WT)					WT x 2 (+ BA.1)					PBS			WT x 2 (+ BA.1)							PBS			WT x 2 (+ WT)					WT x 2 (+ BA.1)					PBS			WT x 2 (+ BA.1)							PBS
Log10 dilution fold	1	2	3	4	5	6	7	8	9	10	11	12		13	14	15	16	17	18				Log10 dilution fold	1	2	3	4	5	6	7	8	9	10	11	12		13	14	15	16	17	18				Log10 dilution fold	1	2	3
2.69897	0.132	0.22	0.159	1.522	1.521	1.527	1.525	1.526	1.524	1.527	1.532	1.529		0.084	0.067	0.092	1.511	1.522	1.519				2.69897	0.261	0.184	0.124	1.523	1.523	1.528	1.526	1.525	1.527	1.533	1.538	1.553		0.117	0.124	0.118	1.504	0.517	1.52				2.69897	0.187	0.182	0.133
3.30103	0.081	0.099	0.094	1.524	1.521	1.534	1.526	1.529	1.524	1.532	1.539	1.535		0.07	0.061	0.066	1.53	1.524	1.528				3.30103	0.116	0.092	0.081	1.5	1.526	1.531	1.51	1.531	1.531	1.54	1.539	1.563		0.075	0.073	0.073	0.965	0.168	1.07				3.30103	0.087	0.086	0.079
3.90309	0.069	0.078	0.072	1.52	1.523	1.529	1.525	1.525	1.527	1.536	1.548	1.543		0.063	0.059	0.06	1.528	1.527	1.531				3.90309	0.074	0.068	0.065	1.042	1.52	1.479	1.054	1.528	1.513	1.516	1.457	1.551		0.063	0.063	0.062	0.329	0.087	0.362				3.90309	0.072	0.069	0.066
4.50515	0.066	0.074	0.07	1.477	1.482	1.453	1.424	1.529	1.494	1.533	1.523	1.531		0.06	0.06	0.062	1.468	1.529	1.529				4.50515	0.063	0.064	0.06	0.402	1.422	0.961	0.391	1.488	1.149	1.12	0.753	1.451		0.061	0.064	0.062	0.125	0.068	0.137				4.50515	0.07	0.065	0.066
5.10721	0.063	0.065	0.066	0.792	0.842	0.69	0.627	1.438	0.85	1.188	1.085	1.064		0.062	0.059	0.058	0.789	1.487	1.174				5.10721	0.061	0.061	0.06	0.138	0.7	0.306	0.148	0.913	0.429	0.41	0.246	0.598		0.059	0.061	0.065	0.079	0.062	0.072				5.10721	0.063	0.06	0.06
5.70927	0.065	0.061	0.061	0.258	0.271	0.227	0.203	0.747	0.301	0.491	0.38	0.389		0.061	0.059	0.067	0.287	1.039	0.488				5.70927	0.059	0.065	0.059	0.077	0.231	0.12	0.079	0.315	0.162	0.147	0.106	0.21		0.064	0.061	0.064	0.068	0.06	0.066				5.70927	0.061	0.06	0.058
6.31133	0.06	0.06	0.064	0.116	0.125	0.113	0.097	0.297	0.126	0.166	0.139	0.141		0.058	0.059	0.062	0.115	0.355	0.168				6.31133	0.059	0.058	0.059	0.061	0.097	0.071	0.063	0.118	0.079	0.078	0.072	0.099		0.059	0.059	0.06	0.061	0.059	0.061				6.31133	0.063	0.062	0.059
6.91339	0.061	0.06	0.059	0.076	0.08	0.081	0.071	0.136	0.081	0.089	0.081	0.085		0.063	0.062	0.062	0.081	0.141	0.124				6.91339	0.059	0.061	0.062	0.061	0.069	0.077	0.075	0.08	0.069	0.07	0.065	0.075		0.063	0.061	0.06	0.06	0.06	0.06				6.91339	0.067	0.06	0.07
AUC	Day 35, 2 weeks post boost																							>4 months since vacciation																							Two weeks post booster
	Day 35													Day 35, batch 2										Day 166													Day 127, batch 2										Day 180
	PBS			WT x 2 (+ WT)					WT x 2 (+ BA.1)					PBS			WT x 2 (+ BA.1)							PBS			WT x 2 (+ WT)					WT x 2 (+ BA.1)					PBS			WT x 2 (+ BA.1)							PBS
ELISA antigen	1	2	3	4	5	6	7	8	9	10	11	12		13	14	15	16	17	18					1	2	3	4	5	6	7	8	9	10	11	12		13	14	15	16	17	18					1	2	3
BA.1 RBD	0.2848	0.2751	0.3435	3.089	1.722	4.039	2.774	3.012	3.207	3.488	2.816	3.693		0.27	0.2679	0.2751	2.414	2.545	3.097					0.2733	0.2803	0.3061	1.038	1.194	2.946	1.274	1.852	1.96	2.085	1.343	2.408		0.7101	0.3901	0.7285	0.8074	0.3167	0.6553					0.2872	0.3173	0.2712
BA.2 RBD	0.3122	0.3742	0.3648	3.4	1.652	3.845	3.233	3.779	3.798	3.667	3.34	4.119		0.28	0.2595	0.3107	2.638	3.07	3.222					0.4531	0.3188	0.2938	1.303	1.233	2.605	1.615	2.54	2.601	2.323	1.858	2.942		0.4055	0.478	0.5154	0.8631	0.3456	0.7225					0.5975	0.3474	0.3089
BA.1 ECD	0.2944	0.3615	0.3221	3.943	4.001	3.9	3.641	4.761	4.006	4.355	4.158	4.166		0.2911	0.2565	0.2772	3.831	4.89	4.368					0.3269	0.693	0.2791	2.402	3.721	3.369	2.35	3.979	3.379	3.309	2.869	3.623		0.3886	0.2748	0.273	1.346	0.4106	1.407					0.665	0.3221	0.2782
BA.2 ECD	0.3013	0.3474	0.3227	3.905	3.952	3.823	3.733	4.754	3.988	4.367	4.227	4.22		0.2694	0.2538	0.2721	3.921	4.993	4.359					0.3564	0.3194	0.2872	2.415	3.788	3.173	2.436	4.031	3.408	3.379	2.995	3.785		0.2836	0.2851	0.286	1.45	0.4771	1.54					0.3269	0.3149	0.2947
AUC average					4-8 average		WT x 2, Day 35			(9-12 + 16-18) average															1-3 average			4-8 average		WT x 2, >4 months			(9-12 + 16-18) average		9-12 average
BA.1 RBD					2.9272		2.99133			3.03714															0.286567			1.6608		1.48995			1.36791		1.949
BA.2 RBD					3.1818		3.31358			3.40771															0.355233			1.8592		1.74593			1.66503		2.431
BA.1 ECD					4.0492		4.16833			4.25343															0.433			3.1642		2.68038			2.3348		3.295
BA.2 ECD					4.0334		4.18683			4.29643															0.321			3.1686		2.73976			2.43344		3.39175
Titer ratios as 10^(AUC1-AUC2)																												Day 35/>4 months (4-8)		Day 35/>4 months (all WT x 2)			Day 35/>4 months (9-12 + 16-18)		BA.1/WT
BA.1 RBD																												18.4672		31.7237			46.6905		0.509465
BA.2 RBD																												21.0184		36.953			55.295		0.639482
BA.1 ECD																												7.67361		30.7574			82.9141		0.148115
BA.2 ECD																												7.32487		27.9946			72.9434		0.184011
																												BA.2/BA.1					BA.2/BA.1
																												1.57906					1.98205
Stats
Tukey's multiple comparisons test	Predicted (LS) mean diff.	95.00% CI of diff.	Below threshold?	Summary	Adjusted P Value																							1.01018					1.255
BA.1 RBD
PBS vs. WT x 2 (+ WT), day 35 (n = 5)	-2.583	-3.443 to -1.722	Yes	****	<0.0001
PBS vs. Group C	-2.692	-3.451 to -1.934	Yes	****	<0.0001
PBS vs. Group D	-1.316	-2.177 to -0.4553	Yes	***	0.0002
PBS vs. Group E	-1.023	-1.782 to -0.2648	Yes	**	0.0016
PBS vs. Group F	-3.118	-3.979 to -2.257	Yes	****	<0.0001
PBS vs. Group G	-3.75	-4.508 to -2.992	Yes	****	<0.0001
WT x 2 (+ WT), day 35 (n = 5) vs. Group C	-0.1099	-1.107 to 0.8871	No	ns	0.9999
WT x 2 (+ WT), day 35 (n = 5) vs. Group D	1.266	0.1895 to 2.343	Yes	*	0.0101
WT x 2 (+ WT), day 35 (n = 5) vs. Group E	1.559	0.5622 to 2.556	Yes	***	0.0001
WT x 2 (+ WT), day 35 (n = 5) vs. Group F	-0.5356	-1.613 to 0.5413	No	ns	0.755
WT x 2 (+ WT), day 35 (n = 5) vs. Group G	-1.168	-2.165 to -0.1705	Yes	*	0.0106
Group C vs. Group D	1.376	0.3793 to 2.373	Yes	**	0.0011
Group C vs. Group E	1.669	0.7591 to 2.579	Yes	****	<0.0001
Group C vs. Group F	-0.4257	-1.423 to 0.5714	No	ns	0.8637
Group C vs. Group G	-1.058	-1.968 to -0.1474	Yes	*	0.0116
Group D vs. Group E	0.2929	-0.7042 to 1.290	No	ns	0.9758
Group D vs. Group F	-1.802	-2.879 to -0.7251	Yes	****	<0.0001
Group D vs. Group G	-2.434	-3.431 to -1.437	Yes	****	<0.0001
Group E vs. Group F	-2.095	-3.092 to -1.098	Yes	****	<0.0001
Group E vs. Group G	-2.727	-3.637 to -1.817	Yes	****	<0.0001
Group F vs. Group G	-0.6319	-1.629 to 0.3651	No	ns	0.4901
BA.2 RBD
PBS vs. WT x 2 (+ WT), day 35 (n = 5)	-2.813	-3.674 to -1.952	Yes	****	<0.0001
PBS vs. Group C	-3.039	-3.797 to -2.280	Yes	****	<0.0001
PBS vs. Group D	-1.49	-2.351 to -0.6296	Yes	****	<0.0001
PBS vs. Group E	-1.296	-2.055 to -0.5377	Yes	****	<0.0001
PBS vs. Group F	-3.176	-4.037 to -2.315	Yes	****	<0.0001
PBS vs. Group G	-3.747	-4.505 to -2.988	Yes	****	<0.0001
WT x 2 (+ WT), day 35 (n = 5) vs. Group C	-0.2259	-1.223 to 0.7711	No	ns	0.9938
WT x 2 (+ WT), day 35 (n = 5) vs. Group D	1.323	0.2457 to 2.400	Yes	**	0.0059
WT x 2 (+ WT), day 35 (n = 5) vs. Group E	1.517	0.5197 to 2.514	Yes	***	0.0002
WT x 2 (+ WT), day 35 (n = 5) vs. Group F	-0.3632	-1.440 to 0.7137	No	ns	0.9523
WT x 2 (+ WT), day 35 (n = 5) vs. Group G	-0.9338	-1.931 to 0.06327	No	ns	0.0827
Group C vs. Group D	1.549	0.5515 to 2.546	Yes	***	0.0001
Group C vs. Group E	1.743	0.8325 to 2.653	Yes	****	<0.0001
Group C vs. Group F	-0.1373	-1.134 to 0.8598	No	ns	0.9996
Group C vs. Group G	-0.7079	-1.618 to 0.2023	No	ns	0.2409
Group D vs. Group E	0.1942	-0.8029 to 1.191	No	ns	0.9973
Group D vs. Group F	-1.686	-2.763 to -0.6089	Yes	***	0.0001
Group D vs. Group G	-2.256	-3.253 to -1.259	Yes	****	<0.0001
Group E vs. Group F	-1.88	-2.877 to -0.8829	Yes	****	<0.0001
Group E vs. Group G	-2.451	-3.361 to -1.540	Yes	****	<0.0001
Group F vs. Group G	-0.5706	-1.568 to 0.4265	No	ns	0.6131
BA.1 ECD																																					WT x 2 (+ BA.1), day 35 (n = 7)
PBS vs. WT x 2 (+ WT), day 35 (n = 5)	-3.701	-4.561 to -2.840	Yes	****	<0.0001
PBS vs. Group C	-3.905	-4.663 to -3.146	Yes	****	<0.0001
PBS vs. Group D	-2.816	-3.676 to -1.955	Yes	****	<0.0001
PBS vs. Group E	-1.986	-2.745 to -1.228	Yes	****	<0.0001
PBS vs. Group F	-4.227	-5.088 to -3.367	Yes	****	<0.0001
PBS vs. Group G	-4.54	-5.299 to -3.782	Yes	****	<0.0001
WT x 2 (+ WT), day 35 (n = 5) vs. Group C	-0.2042	-1.201 to 0.7928	No	ns	0.9964
WT x 2 (+ WT), day 35 (n = 5) vs. Group D	0.885	-0.1919 to 1.962	No	ns	0.1843
WT x 2 (+ WT), day 35 (n = 5) vs. Group E	1.714	0.7174 to 2.711	Yes	****	<0.0001
WT x 2 (+ WT), day 35 (n = 5) vs. Group F	-0.5268	-1.604 to 0.5501	No	ns	0.7691
WT x 2 (+ WT), day 35 (n = 5) vs. Group G	-0.8395	-1.837 to 0.1575	No	ns	0.1618
Group C vs. Group D	1.089	0.09219 to 2.086	Yes	*	0.0223
Group C vs. Group E	1.919	1.008 to 2.829	Yes	****	<0.0001
Group C vs. Group F	-0.3226	-1.320 to 0.6745	No	ns	0.9609
Group C vs. Group G	-0.6353	-1.545 to 0.2749	No	ns	0.3686
Group D vs. Group E	0.8294	-0.1676 to 1.826	No	ns	0.1728
Group D vs. Group F	-1.412	-2.489 to -0.3349	Yes	**	0.0025
Group D vs. Group G	-1.725	-2.722 to -0.7275	Yes	****	<0.0001
Group E vs. Group F	-2.241	-3.238 to -1.244	Yes	****	<0.0001
Group E vs. Group G	-2.554	-3.464 to -1.644	Yes	****	<0.0001
Group F vs. Group G	-0.3127	-1.310 to 0.6843	No	ns	0.9664
BA.2 ECD
PBS vs. WT x 2 (+ WT), day 35 (n = 5)	-3.736	-4.597 to -2.876	Yes	****	<0.0001
PBS vs. Group C	-3.999	-4.758 to -3.241	Yes	****	<0.0001
PBS vs. Group D	-2.872	-3.732 to -2.011	Yes	****	<0.0001
PBS vs. Group E	-2.137	-2.895 to -1.378	Yes	****	<0.0001
PBS vs. Group F	-4.32	-5.181 to -3.460	Yes	****	<0.0001
PBS vs. Group G	-4.53	-5.288 to -3.771	Yes	****	<0.0001
WT x 2 (+ WT), day 35 (n = 5) vs. Group C	-0.263	-1.260 to 0.7340	No	ns	0.9861
WT x 2 (+ WT), day 35 (n = 5) vs. Group D	0.8648	-0.2121 to 1.942	No	ns	0.2072
WT x 2 (+ WT), day 35 (n = 5) vs. Group E	1.6	0.6029 to 2.597	Yes	****	<0.0001
WT x 2 (+ WT), day 35 (n = 5) vs. Group F	-0.584	-1.661 to 0.4929	No	ns	0.672
WT x 2 (+ WT), day 35 (n = 5) vs. Group G	-0.7935	-1.790 to 0.2036	No	ns	0.2164
Group C vs. Group D	1.128	0.1308 to 2.125	Yes	*	0.0156
Group C vs. Group E	1.863	0.9528 to 2.773	Yes	****	<0.0001
Group C vs. Group F	-0.321	-1.318 to 0.6761	No	ns	0.9619
Group C vs. Group G	-0.5304	-1.441 to 0.3797	No	ns	0.5921
Group D vs. Group E	0.7352	-0.2619 to 1.732	No	ns	0.3018
Group D vs. Group F	-1.449	-2.526 to -0.3719	Yes	**	0.0017
Group D vs. Group G	-1.658	-2.655 to -0.6612	Yes	****	<0.0001
Group E vs. Group F	-2.184	-3.181 to -1.187	Yes	****	<0.0001
Group E vs. Group G	-2.393	-3.304 to -1.483	Yes	****	<0.0001
Group F vs. Group G	-0.2095	-1.206 to 0.7876	No	ns	0.9959
RBD ECD correlation
	PBS																							WT x 2 (+ WT), day 35 (n = 5)								WT x 2 (+ BA.1), day 35 (n = 7)											WT x 2 (+ WT), >4 months (n = 5)
	1	2	3	4	5	6	7	8	9	10	11	12	13	14	15	16	17	18						19	20	21	22	23				24	25	26	27		28	29	30				31	32	33	34	35
BA.1 RBD	0.2848	0.2751	0.3435	0.2733	0.2803	0.3061	0.2872	0.3173	0.2712	0.27	0.2679	0.2751	0.7101	0.3901	0.7285	0.2974	0.3185	0.308						3.089	1.722	4.039	2.774	3.012				3.207	3.488	2.816	3.693		2.414	2.545	3.097				1.038	1.194	2.946	1.274	1.852
BA.2 RBD	0.3122	0.3742	0.3648	0.4531	0.3188	0.2938	0.5975	0.3474	0.3089	0.28	0.2595	0.3107	0.4055	0.478	0.5154	0.2881	0.3332	0.3977						3.4	1.652	3.845	3.233	3.779				3.798	3.667	3.34	4.119		2.638	3.07	3.222				1.303	1.233	2.605	1.615	2.54
BA.1 ECD	0.2944	0.3615	0.3221	0.3269	0.693	0.2791	0.665	0.3221	0.2782	0.2911	0.2565	0.2772	0.3886	0.2748	0.273	0.3025	0.3916	0.2769						3.943	4.001	3.9	3.641	4.761				4.006	4.355	4.158	4.166		3.831	4.89	4.368				2.402	3.721	3.369	2.35	3.979
BA.2 ECD	0.3013	0.3474	0.3227	0.3564	0.3194	0.2872	0.3269	0.3149	0.2947	0.2694	0.2538	0.2721	0.2836	0.2851	0.286	0.2794	0.2703	0.2742						3.905	3.952	3.823	3.733	4.754				3.988	4.367	4.227	4.22		3.921	4.993	4.359				2.415	3.788	3.173	2.436	4.031
									PBS																	WT x 2 (+ WT), day 35 (n = 5)									WT x 2 (+ BA.1), day 35 (n = 7)										WT x 2 (+ WT), >4 months (n = 5)
BA.1 RBD									0.344689																	2.9272									3.03714										1.6608
BA.2 RBD									0.368822																	3.1818									3.40771										1.8592
BA.1 ECD									0.348583																	4.0492									4.25343										3.1642
BA.2 ECD									0.296933																	4.0334									4.29643										3.1686
[truncated: 15 more columns]

## Sheet: ELISA_B.1.351_B.1.617_WT
ELISA
BA.1 RBD	Day 35															BA.1 RBD	Day 35													BA.1 RBD	Day 35									BA.1 RBD	Day 35
	PBS																WT x 2														B.1.351 x 2										B.1.617 x 2
Log10 dilution fold	1	2	3	4	5	6	7	8	9	10	11	12				Log10 dilution fold	13	14	15	16	17	18	19	20	21	22				Log10 dilution fold	23	24	25	26	27	28				Log10 dilution fold	29	30	31	32	33	34
2.69897	0.234	0.232	0.173	0.162	0.097	0.249	0.32	0.231	0.306	0.175	0.104	0.085				2.69897	1.545	1.577	1.58	1.57	1.465	1.479	1.465	1.469	1.473	1.503				2.69897	1.578	1.575	1.572	1.565	1.562	1.57				2.69897	1.569	1.563	1.576	1.567	1.569	1.564
3.30103	0.11	0.087	0.091	0.093	0.07	0.087	0.115	0.121	0.133	0.114	0.083	0.076				3.30103	1.177	1.594	1.594	1.578	1.291	1.4	1.39	1.413	1.381	1.472				3.30103	1.592	1.576	1.593	1.582	1.58	1.579				3.30103	1.59	1.576	1.579	1.582	1.579	1.573
3.90309	0.104	0.079	0.077	0.081	0.066	0.083	0.093	0.096	0.104	0.095	0.072	0.074				3.90309	0.422	1.582	1.551	1.575	0.668	0.883	1.066	1.219	0.933	1.363				3.90309	1.586	1.584	1.578	1.577	1.578	1.277				3.90309	1.578	1.583	1.529	1.581	1.578	1.581
4.50515	0.106	0.078	0.074	0.076	0.065	0.089	0.082	0.093	0.093	0.093	0.082	0.08				4.50515	0.224	1.417	1.058	1.559	0.258	0.412	0.469	0.606	0.409	0.805				4.50515	1.417	1.576	1.502	1.582	1.579	0.514				4.50515	1.312	1.543	0.87	1.512	1.575	1.572
5.10721	0.11	0.075	0.069	0.069	0.065	0.075	0.076	0.077	0.078	0.078	0.064	0.065				5.10721	0.122	0.632	0.371	1.162	0.115	0.164	0.17	0.213	0.151	0.349				5.10721	0.638	1.242	0.727	1.388	1.513	0.183				5.10721	0.519	0.945	0.332	0.833	1.472	1.251
5.70927	0.089	0.068	0.066	0.069	0.065	0.075	0.065	0.066	0.065	0.068	0.061	0.063				5.70927	0.095	0.226	0.145	0.437	0.074	0.086	0.085	0.095	0.082	0.125				5.70927	0.216	0.492	0.262	0.649	0.901	0.106				5.70927	0.196	0.331	0.178	0.303	0.731	0.49
6.31133	0.074	0.068	0.07	0.07	0.071	0.066	0.059	0.058	0.059	0.059	0.06	0.061				6.31133	0.064	0.095	0.079	0.158	0.063	0.069	0.068	0.07	0.067	0.078				6.31133	0.109	0.165	0.111	0.256	0.342	0.075				6.31133	0.092	0.126	0.095	0.126	0.238	0.173
6.91339	0.066	0.065	0.063	0.065	0.062	0.065	0.06	0.057	0.057	0.059	0.06	0.06				6.91339	0.059	0.068	0.063	0.084	0.062	0.063	0.065	0.066	0.065	0.065				6.91339	0.074	0.089	0.077	0.115	0.137	0.066				6.91339	0.073	0.082	0.087	0.08	0.11	0.092
BA.2 RBD	Day 35															BA.2 RBD	Day 35													BA.2 RBD	Day 35									BA.2 RBD	Day 35
	PBS																WT x 2														B.1.351 x 2										B.1.617 x 2
Log10 dilution fold	1	2	3	4	5	6	7	8	9	10	11	12				Log10 dilution fold	13	14	15	16	17	18	19	20	21	22				Log10 dilution fold	23	24	25	26	27	28				Log10 dilution fold	29	30	31	32	33	34
2.69897	0.397	0.286	0.211	0.243	0.127	0.327	0.275	0.291	0.294	0.324	0.291	0.133				2.69897	1.434	1.54	1.546	1.537	1.426	1.465	1.473	1.472	1.475	1.483				2.69897	1.563	1.551	1.559	1.558	1.556	1.568				2.69897	1.562	1.55	1.565	1.556	1.551	1.56
3.30103	0.149	0.102	0.105	0.105	0.078	0.101	0.131	0.144	0.15	0.15	0.109	0.088				3.30103	0.716	1.571	1.567	1.562	1.354	1.426	1.422	1.429	1.435	1.475				3.30103	1.556	1.556	1.558	1.56	1.557	1.566				3.30103	1.573	1.57	1.572	1.572	1.562	1.566
3.90309	0.109	0.085	0.081	0.081	0.072	0.087	0.095	0.104	0.108	0.115	0.079	0.08				3.90309	0.3	1.568	1.551	1.562	0.863	1.261	1.232	1.204	1.181	1.362				3.90309	1.554	1.562	1.557	1.558	1.561	1.356				3.90309	1.571	1.57	1.541	1.565	1.565	1.569
4.50515	0.108	0.079	0.075	0.076	0.068	0.076	0.088	0.1	0.098	0.108	0.071	0.073				4.50515	0.183	1.398	1.098	1.547	0.331	0.634	0.618	0.595	0.518	0.913				4.50515	1.402	1.539	1.527	1.546	1.557	0.593				4.50515	1.414	1.534	0.95	1.528	1.564	1.565
5.10721	0.103	0.074	0.07	0.071	0.067	0.071	0.084	0.079	0.082	0.086	0.064	0.066				5.10721	0.112	0.537	0.356	1.128	0.122	0.227	0.216	0.2	0.171	0.343				5.10721	0.59	1.283	1.044	1.393	1.493	0.204				5.10721	0.615	0.922	0.362	0.899	1.488	1.303
5.70927	0.088	0.068	0.068	0.076	0.066	0.073	0.073	0.07	0.071	0.07	0.062	0.062				5.70927	0.087	0.205	0.152	0.416	0.081	0.106	0.103	0.099	0.094	0.142				5.70927	0.175	0.465	0.363	0.7	0.949	0.105				5.70927	0.227	0.354	0.198	0.355	0.839	0.564
6.31133	0.083	0.074	0.073	0.08	0.07	0.084	0.067	0.064	0.066	0.064	0.059	0.06				6.31133	0.068	0.099	0.08	0.172	0.065	0.072	0.069	0.069	0.069	0.078				6.31133	0.091	0.153	0.148	0.229	0.302	0.081				6.31133	0.125	0.14	0.114	0.139	0.285	0.204
6.91339	0.067	0.069	0.066	0.069	0.066	0.07	0.076	0.065	0.065	0.066	0.063	0.062				6.91339	0.065	0.075	0.069	0.095	0.064	0.064	0.068	0.066	0.064	0.067				6.91339	0.077	0.095	0.088	0.114	0.127	0.07				6.91339	0.083	0.089	0.081	0.093	0.136	0.108
AUC
	Day 35																Day 35														Day 35										Day 35
	PBS																WT x 2														B.1.351 x 2										B.1.617 x 2
ELISA antigen	1	2	3	4	5	6	7	8	9	10	11	12					13	14	15	16	17	18	19	20	21	22					23	24	25	26	27	28					29	30	31	32	33	34
BA.1 RBD	0.4473	0.3633	0.3402	0.3441	0.2899	0.3805	0.4094	0.3943	0.4296	0.3757							1.75	3.834	3.383	4.393											3.677	4.17	3.26	4.07	4.824	4.496					3.844	4.496	3.972	4.741	5.023	2.741
BA.2 RBD	0.525	0.3971	0.3676	0.3883	0.3116	0.4157	0.4296	0.4449	0.4543	0.4744							1.334	3.724	3.378	4.337											3.822	4.16	3.347	4.144	4.905	4.579					3.726	4.444	4.227	4.709	4.973	2.844
Average AUC					PBS														WT															B.1.351										B.1.617
BA.1 RBD					0.37743														3.34															4.08283										4.13617
BA.2 RBD					0.42085														3.19325															4.1595										4.15383
Titer ratios as 10^(AUC1-AUC2)																																		B.1.351/WT										B.1.617/WT
																																		5.53138										6.25413
																																		9.25231										9.13237
Stats
Tukey's multiple comparisons test	Predicted (LS) mean diff.	95.00% CI of diff.	Below threshold?	Summary	Adjusted P Value
BA.1 RBD
PBS (n = 12) vs. WT x 2 (n = 10)	-2.427	-3.124 to -1.731	Yes	****	<0.0001
PBS (n = 12) vs. B.1.617 x 2 (n = 6)	-3.718	-4.531 to -2.905	Yes	****	<0.0001
PBS (n = 12) vs. B.1.351 x 2 (n = 6)	-3.772	-4.585 to -2.959	Yes	****	<0.0001
WT x 2 (n = 10) vs. B.1.617 x 2 (n = 6)	-1.291	-2.130 to -0.4514	Yes	***	0.0008
WT x 2 (n = 10) vs. B.1.351 x 2 (n = 6)	-1.344	-2.184 to -0.5047	Yes	***	0.0005
B.1.617 x 2 (n = 6) vs. B.1.351 x 2 (n = 6)	-0.05333	-0.9920 to 0.8853	No	ns	0.9988
BA.2 RBD
PBS (n = 12) vs. WT x 2 (n = 10)	-2.445	-3.141 to -1.749	Yes	****	<0.0001
PBS (n = 12) vs. B.1.617 x 2 (n = 6)	-3.675	-4.487 to -2.862	Yes	****	<0.0001
PBS (n = 12) vs. B.1.351 x 2 (n = 6)	-3.728	-4.541 to -2.915	Yes	****	<0.0001
WT x 2 (n = 10) vs. B.1.617 x 2 (n = 6)	-1.23	-2.069 to -0.3903	Yes	**	0.0015
WT x 2 (n = 10) vs. B.1.351 x 2 (n = 6)	-1.283	-2.123 to -0.4436	Yes	***	0.0009
B.1.617 x 2 (n = 6) vs. B.1.351 x 2 (n = 6)	-0.05333	-0.9920 to 0.8853	No	ns	0.9988

## Sheet: Infectious_virus_neutralization
		Experimental dilutions indicating % of plaque reduction
Samples ID\Dilution fold		01:30:00	1:90	1:270	1:810	1:2430	1:7290	LogIC50 (PRNT50)	Grouped average		Fold change
PBS, Day 140	1	0	0	0	0	0	0	1
PBS, Day 140	2	0	0	0	0	0	0	1	1		19.6853
PBS, Day 140	3	0	0	0	0	0	0	1
WT + BA.1, Day 140	4	0	0	0	0	0	0	1
WT + BA.1, Day 140	5	100	91.0256	26.9231	0	0	0	2.288
WT + BA.1, Day 140	6	100	98.7179	91.0256	48.7179	0	0	2.891
PBS, Day 166	7	0	0	0	0	0	0	1
PBS, Day 166	8	0	0	0	0	0	0	1
PBS, Day 166	9	0	0	0	0	0	0	1
WT x 2 (+ WT), Day 166	10	0	0	0	0	0	0	1
WT x 2 (+ WT), Day 166	11	0	0	0	0	0	0	1
WT x 2 (+ WT), Day 166	12	0	0	0	0	0	0	1	1.1824		12.9343
WT x 2 (+ WT), Day 166	13	14.1026	0	0	0	0	0	1.437
WT x 2 (+ WT), Day 166	14	47.4359	0	0	0	0	0	1.475
WT x 2 (+ BA.1), Day 166	15	28.2051	0	0	0	0	0	1.458
WT x 2 (+ BA.1), Day 166	16	0	0	0	0	0	0	1	1.3575		8.64257
WT x 2 (+ BA.1), Day 166	17	41.0256	0	0	0	0	0	1.47
WT x 2 (+ BA.1), Day 166	18	51.2821	20.5128	0	0	0	0	1.502
PBS, Day 180	19	0	0	0	0	0	0	1
PBS, Day 180	20	0	0	0	0	0	0	1
PBS, Day 180	21	0	0	0	0	0	0	1
WT x 3, Day 180	22	74.359	21.7949	0	0	0	0	1.692
WT x 3, Day 180	23	0	0	0	0	0	0	1
WT x 3, Day 180	24	0	0	0	0	0	0	1	1.3548		8.69647
WT x 3, Day 180	25	32.0513	0	0	0	0	0	1.452
WT x 3, Day 180	26	69.2308	15.3846	0	0	0	0	1.63
WT x 2 + BA.1, Day 180	27	100	98.7179	89.7436	34.6154	0	0	2.8
WT x 2 + BA.1, Day 180	28	100	42.3077	0	0	0	0	1.948	2.47	2.29414
WT x 2 + BA.1, Day 180	29	100	100	74.359	25.641	0	0	2.67
WT x 2 + BA.1, Day 180	30	100	98.7179	58.9744	0	0	0	2.462
Statistics
Tukey's multiple comparisons test	Mean Diff.	95.00% CI of diff.	Below threshold?	Summary	Adjusted P Value
PBS combined vs. Column B	-0.1824	-0.7908 to 0.4260	No	ns	0.9014	A-B
PBS combined vs. Column C	-0.3575	-1.013 to 0.2980	No	ns	0.51	A-C
PBS combined vs. Column D	-0.3548	-0.9632 to 0.2536	No	ns	0.4447	A-D
PBS combined vs. Column E	-1.294	-1.844 to -0.7444	Yes	****	<0.0001	A-E
Column B vs. Column C	-0.1751	-0.9068 to 0.5566	No	ns	0.9539	B-C
Column B vs. Column D	-0.1724	-0.8623 to 0.5175	No	ns	0.9464	B-D
Column B vs. Column E	-1.112	-1.750 to -0.4731	Yes	***	0.0002	B-E
Column C vs. Column D	0.0027	-0.7290 to 0.7344	No	ns	>0.9999	C-D
Column C vs. Column E	-0.9366	-1.620 to -0.2530	Yes	**	0.0039	C-E
Column D vs. Column E	-0.9393	-1.578 to -0.3007	Yes	**	0.0019	D-E
Note:
Column B: WT x 2 (+ WT), >4 months
Column C: WT x 2 (+ BA.1), >4 months
Column D: WT x 3, 2 weeks post booster
Column E: WT x 2 + BA.1, 2 weeks post booster

## Sheet: Pseudovirus_WT_Omicron
Pseudoirus neutralization
	Day 166																Day 180
	PBS			WT x 2 (+ WT)					WT x 2 (+ BA.1)								PBS			WT x 3					WT x 2 + BA.1
Log10 dilution	1	2	3	4	5	6	7	8	9	10	11	12				Log10 dilution	1	2	3	4	5	6	7	8	9	10	11	12
2	83.3575	88.5673	88.5673	81.042	71.2012	78.1476	57.3082	62.5181	9.8987	34.848	39.9421	21.0709				2	87.0632	93.1944	91.355	3.12692	13.6113	27.897	2.69773	12.3237	5.64071	2.57511	3.31085	3.5561
2.69897	93.7771	97.8292	104.197	101.881	93.1983	87.9884	87.4096	86.2518	36.0637	84.5152	61.9392	68.8857				2.69897	94.4206	104.231	94.4206	23.176	70.5089	79.7057	11.8332	82.7713	2.0233	3.12692	2.45248	3.18823
3.39794	96.6715	95.5137	101.881	101.302	98.4081	104.197	97.2504	98.987	79.3054	93.1983	85.6729	90.8828				3.39794	109.749	95.0337	109.749	69.8958	91.9681	89.5156	28.6941	94.4206	2.20723	33.9669	3.67872	19.1294
4.09691	100.145	100.724	108.828	97.8292	103.618	103.618	93.1983	97.2504	90.8828	94.9349	92.0405	92.0405				4.09691	98.0993	100.552	84.6107	71.122	82.7713	77.8663	55.9779	66.217	11.7106	59.1662	14.4083	60.4537
4.79588	89.725	98.4081	103.039	96.0926	87.9884	80.4631	102.46	83.9363	96.6715	103.039	103.618	92.6194				4.79588	98.7124	103.617	89.5156	87.0632	82.1582	80.9319	79.0926	77.2532	61.1895	79.0926	72.3483	88.9025
5.49485	97.8292	101.881	101.302	103.039	96.6715	99.5658	98.987	107.091	100.145	105.933	106.512	102.46				5.49485	94.4206	97.4862	98.0993	96.26	99.3256	100.552	98.0993	96.26	93.1944	91.355	87.6763	86.45
6.19382	97.2504	102.46	103.039	108.249	103.039	101.302	97.2504	101.881	101.302	109.986	110.564	95.5137				6.19382	98.7124	103.617	102.391	112.814	95.0337	93.1944	79.0926	77.8663	87.0632	83.9975	87.6763	82.7713
6.89279	96.0926	103.039	90.3039	98.4081	99.5658	96.0926	93.1983	100.145	104.197	104.776	108.249	105.933				6.89279	97.4862	98.7124	109.749	103.004	106.07	105.457	101.165	99.3256	106.07	91.355	85.8369	96.26
IC50	0.04748	0.07668	0.09265	0.04787	0.025	0.03276	0.01345	0.01595	0.001223	0.006678	0.004391	0.003577				IC50	0.06644	0.1622	0.09912	0.0006141	0.00321	0.004947	0.0001111	0.003949	2.095e-05	0.0001261	2.609e-05	0.0001092
	21.0615	13.0412	10.7933	20.8899	40	30.525	74.3494	62.6959	817.661	149.745	227.739	279.564					15.0512	6.16523	10.0888	1628.4	311.526	202.143	9000.9	253.229	47732.7	7930.21	38328.9	9157.51
Log10 IC50	1.32349	1.11532	1.03315	1.31994	1.60206	1.48466	1.87128	1.79724	2.91257	2.17535	2.35744	2.44648					1.17757	0.789949	1.00384	3.21176	2.49349	2.30566	3.95429	2.40351	4.67882	3.89928	4.58353	3.96178
		PBS				WT x 2 (+ WT)				WT x 2 (+ BA.1)								PBS				WT x 3				WT x 2 + BA.1
Log IC50 average		1.15732				1.61503				2.47296								0.990453				2.87374				4.28085
												BA.1/WT, day 166										Day 180/Day 166, WT x 3				Day 180/Day 166, WT x 2 + BA.1		BA.1/WT, day 180
Log IC50 ratio as 10^(AUC1-AUC2)												7.20987										18.143				64.2525		25.5334
Stats
Tukey's multiple comparisons test	Mean Diff.	95.00% CI of diff.	Below threshold?	Summary	Adjusted P Value
PBS combined (n = 3) vs. WT x 2 (+ WT), day 166 (n = 5)	-0.5411	-1.280 to 0.1978	No	ns	0.2211	A-B
PBS combined (n = 3) vs. Column C	-1.399	-2.187 to -0.6114	Yes	***	0.0003	A-C
PBS combined (n = 3) vs. WT x 3, day 180 (n = 5)	-1.8	-2.539 to -1.061	Yes	****	<0.0001	A-D
PBS combined (n = 3) vs. WT x 2 + BA.1, day 180 (n = 4)	-3.207	-3.995 to -2.419	Yes	****	<0.0001	A-E
WT x 2 (+ WT), day 166 (n = 5) vs. Column C	-0.8579	-1.677 to -0.03934	Yes	*	0.0372	B-C
WT x 2 (+ WT), day 166 (n = 5) vs. WT x 3, day 180 (n = 5)	-1.259	-2.030 to -0.4869	Yes	***	0.0008	B-D
WT x 2 (+ WT), day 166 (n = 5) vs. WT x 2 + BA.1, day 180 (n = 4)	-2.666	-3.484 to -1.847	Yes	****	<0.0001	B-E
Column C vs. WT x 3, day 180 (n = 5)	-0.4008	-1.219 to 0.4178	No	ns	0.5914	C-D
Column C vs. WT x 2 + BA.1, day 180 (n = 4)	-1.808	-2.671 to -0.9450	Yes	****	<0.0001	C-E
WT x 3, day 180 (n = 5) vs. WT x 2 + BA.1, day 180 (n = 4)	-1.407	-2.226 to -0.5885	Yes	***	0.0005	D-E

## Sheet: Pseudovirus_B.1.351_B.1.617_WT
Pseudoirus neutralization
	PBS						PBS				WT x 2				B.1.351 x 2						B.1.617 x 2
Log10 dilution	1	2	3	4	5	6	7	8	9	10	1	2	3	4	1	2	3	4	5	6	1	2	3	4	5	6
2	85.7344	78.707	85.0316	85.7344	89.2481	99.0864	67.7467	84.2415	73.0486	80.1178	54.0795	6.59794	34.109	6.9514	2.1785	2.67041	0.59733	2.38932	2.60014	26.2825	4.35699	1.05411	74.4905	7.37878	3.72453	3.72453
2.69897	87.8426	101.195	97.681	88.5453	97.681	109.628	75.405	78.3505	83.6524	88.3652	81.8851	50.6627	67.1576	28.7482	19.3254	7.44905	6.95713	15.6711	6.32467	72.3823	18.974	23.7526	89.2481	14.8981	24.5257	2.45959
3.39794	101.897	99.7892	102.6	92.059	118.06	116.655	87.7761	82.4742	81.296	84.8306	77.7614	73.0486	61.8557	66.5685	64.4413	51.3703	53.4083	61.4898	31.9044	83.6261	68.4469	62.1223	89.2481	54.4624	75.1933	2.45959
4.09691	106.114	108.925	101.897	96.2755	126.493	122.277	73.0486	75.405	73.0486	73.0486	83.0633	71.8704	63.0339	78.3505	77.3015	89.2481	95.5727	84.3289	91.3563	99.0864	92.7618	97.681	110.33	104.006	100.492	30.9909
4.79588	107.519	110.33	109.628	102.6	115.249	116.655	75.9941	81.8851	73.6377	74.2268	83.6524	88.3652	83.6524	86.0088	102.6	89.9508	106.817	106.817	89.2481	87.8426	89.2481	89.2481	98.3837	95.5727	101.195	72.3823
5.49485	104.006	103.303	101.897	100.492	111.033	118.763	77.7614	74.2268	92.489	77.1723	77.7614	83.6524	74.8159	76.5832	105.411	95.5727	113.141	113.141	108.925	104.006	92.7618	94.1673	99.7892	101.897	98.3837	97.681
6.19382	103.303	100.492	107.519	107.519	128.602	123.682	85.4197	88.3652	83.6524	90.7216	78.3505	80.7069	83.6524	86.0088	92.059	104.708	98.3837	111.736	94.87	99.0864	89.2481	90.6535	98.3837	98.3837	98.3837	97.681
6.89279	106.114	109.628	87.8426	101.897	112.439	118.06	80.7069	98.38	90.7216	84.8306	83.0633	86.5979	79.5287	90.7216	98.3837	92.7618	94.1673	102.6	113.141	109.628	96.9782	95.5727	82.9234	103.303	86.4371	89.2481
IC50	0.05154	0.04134	0.05896	0.04978	0.09402	1.196e+27	0.0153	0.03546	0.02153	0.03339	0.009969	0.001328	0.002978	0.0006863	0.0005571	0.000386	0.0004518	0.0005388	0.0002644	0.004072	0.0006815	0.0006636	0.02667	0.0005483	0.0009168	3.81e-05
	19.4024	24.1896	16.9607	20.0884	10.636	0	65.3595	28.2008	46.4468	29.9491	100.311	753.012	335.796	1457.09	1795.01	2590.67	2213.37	1855.98	3782.15	245.58	1467.35	1506.93	37.4953	1823.82	1090.75	26246.7
Log10 IC50	1.28786	1.38363	1.22944	1.30295	1.02678	1	1.81531	1.45026	1.66696	1.47638	2.00135	2.8768	2.52608	3.16349	3.25407	3.41341	3.34505	3.26857	3.57774	2.39019	3.16653	3.17809	1.57398	3.26098	3.03773	4.41908
					PBS							WT x 2						B.1.351 x 2						B.1.617 x 2
Log IC50 average					1.36396							2.64193						3.20817						3.10606
																		B.1.351/WT						B.1.617/WT
Log IC50 ratio as 10^(AUC1-AUC2)																		3.68337						2.91163
	Stats
	Tukey's multiple comparisons test	Mean Diff.	95.00% CI of diff.	Below threshold?	Summary	Adjusted P Value
	PBS group (n = 10) vs. WT group (n = 4)	-1.278	-2.159 to -0.3973	Yes	**	0.0029	A-B
	PBS group (n = 10) vs. B.1.351 x 2 (n = 6)	-1.844	-2.613 to -1.076	Yes	****	<0.0001	A-C
	PBS group (n = 10) vs. B.1.617 x 2 (n = 6)	-1.742	-2.511 to -0.9734	Yes	****	<0.0001	A-D
	WT group (n = 4) vs. B.1.351 x 2 (n = 6)	-0.5662	-1.527 to 0.3946	No	ns	0.3798	B-C
	WT group (n = 4) vs. B.1.617 x 2 (n = 6)	-0.4641	-1.425 to 0.4967	No	ns	0.5476	B-D
	B.1.351 x 2 (n = 6) vs. B.1.617 x 2 (n = 6)	0.1021	-0.7573 to 0.9615	No	ns	0.9873	C-D
